# Supplementary material for: Non-lethal fungal infection could reduce aggression towards strangers in ants
Source: Commun Biol. 2023 Feb 16;6:183. doi: 10.1038/s42003-023-04541-7 (PMC9935638; doi:10.1038/s42003-023-04541-7)
Supplement: Supplementary file 3 — Supplementary Code 1 [file 42003_2023_4541_MOESM3_ESM.txt]

# Figure generation: Figure 2 main text
# Packages needed
library(ggplot2)
library(cowplot)


# Data used - focal ant (uninfected) vs. corpse (no extract)
###########################################################
###########################################################

uc = read.table("uninf_corpse.txt", h=T)

head(uc)
str(uc)
summary(uc)

# Releve the factor "Infection"
uc$Infection <- factor(uc$Infection, levels = c("U-U+c23", "U-I", "U-U"))   

colbox <- c("grey", "grey", "grey")
colline <- c("black", "black", "black")  

Fig1 =       ggplot(uc, aes(x=Infection, y=Aggr)) +    
            geom_segment(x=0, y=0.50, xend=4, yend=0.50, colour="lightgrey",size = 1.4, linetype="dotted")+
            geom_boxplot(     fill=colbox,
                              colour = colline, 
                              outlier.colour=NA, 
                              alpha = 0.7,
                              coef = 0, 
                              fatten = 3,
                              width=0.4) +                  
            geom_point(       aes(fill=Infection, colour=Infection), size=4, shape=21, alpha = 0.5,
                              position=position_jitter(width=0.10, height=0)) +
            scale_color_manual(values=c("black", "black", "black"))+
            scale_fill_manual(values=c("#414141", "#414141", "#414141"))+
            labs(y = "", x = "") +
            scale_y_continuous(limits=c(0, 1)) +  #To set a particular limit y axis
            theme(             legend.position="none",
                               axis.line.y = element_line(color = "black", size = 0.6, linetype = "solid"),
                               axis.line.x = element_line(color = "black", size = 0.6, linetype = "solid"),
                               axis.ticks = element_line(color = "black", size = 1, linetype = "solid"),
                               axis.ticks.length = unit(0.1, "cm"),
                               axis.text.x = element_text(face = "bold", color = "black", size = 10),
                               axis.text.y = element_text(face = "bold", color = "black", size = 10),
                               axis.title.y = element_text(color = "black", size = 10, face = "bold"),
                               panel.grid.major = element_blank(),
                               panel.grid.minor = element_blank(),
                               panel.background = element_blank())


abc = Fig1 + coord_flip()     


# Data used - focal ant (uninfected) vs. corpse (extract)
########################################################
########################################################

ue = read.table("uninf_extract.txt", h=T)

head(ue)
str(ue)
summary(ue)

# Releve the factor "Infection"
ue$Infection <- factor(ue$Infection, levels = c("U-U+c23", "U-I", "U-U"))   

colbox <- c("grey", "grey", "grey")
colline <- c("black", "black", "black")  

Fig2 =       ggplot(ue, aes(x=Infection, y=Aggr)) +    
            geom_segment(x=0, y=0.50, xend=4, yend=0.50, colour="lightgrey",size = 1.4, linetype="dotted")+
            geom_boxplot(     fill=colbox,
                              colour = colline, 
                              outlier.colour=NA, 
                              alpha = 0.7,
                              coef = 0, 
                              fatten = 3,
                              width=0.4) +               
            geom_point(       aes(fill=Infection, colour=Infection), size=4, shape=21, alpha = 0.5,
                              position=position_jitter(width=0.10, height=0)) +
            scale_color_manual(values=c("black", "black", "black"))+
            scale_fill_manual(values=c("#414141", "#414141", "#414141"))+
            labs(y = "", x = "") +
            scale_y_continuous(limits=c(0, 1)) +  #To set a particular limit y axis
            theme(             legend.position="none",
                               axis.line.y = element_line(color = "black", size = 0.6, linetype = "solid"),
                               axis.line.x = element_line(color = "black", size = 0.6, linetype = "solid"),
                               axis.ticks = element_line(color = "black", size = 1, linetype = "solid"),
                               axis.ticks.length = unit(0.1, "cm"),
                               axis.text.x = element_text(face = "bold", color = "black", size = 10),
                               axis.text.y = element_text(face = "bold", color = "black", size = 10),
                               axis.title.y = element_text(color = "black", size = 10, face = "bold"),
                               panel.grid.major = element_blank(),
                               panel.grid.minor = element_blank(),
                               panel.background = element_blank())
   

def = Fig2 + coord_flip() 


# Data used - focal ant (infected) vs. corpse (no extract)
###########################################################
###########################################################

ic = read.table("inf_corpse.txt", h=T)

head(ic)
str(ic)
summary(ic)
 
# I relevel the factor "Infection"
ic$Infection <- factor(ic$Infection, levels = c("I-U+c23", "I-I", "I-U"))   

colbox <- c("grey", "grey", "grey")
colline <- c("black", "black", "black")  

Fig3 =       ggplot(ic, aes(x=Infection, y=Aggr)) +
            geom_segment(x=0, y=0.50, xend=4, yend=0.50, colour="lightgrey",size = 1.4, linetype="dotted")+
            geom_boxplot(     fill=colbox,
                              colour = colline, 
                              outlier.colour=NA, 
                              alpha = 0.7,
                              coef = 0, 
                              fatten = 3,
                              width=0.4) +
            geom_point(       aes(fill=Infection, colour=Infection), size=4, shape=21, alpha = 0.5,
                              position=position_jitter(width=0.10, height=0)) +
            scale_color_manual(values=c("black", "black", "black"))+
            scale_fill_manual(values=c("#414141", "#414141", "#414141"))+
            labs(y = "", x = "") +
            scale_y_continuous(limits=c(0, 1)) +  #To set a particular limit y axis
            theme(             legend.position="none",
                               axis.line.y = element_line(color = "black", size = 0.6, linetype = "solid"),
                               axis.line.x = element_line(color = "black", size = 0.6, linetype = "solid"),
                               axis.ticks = element_line(color = "black", size = 1, linetype = "solid"),
                               axis.ticks.length = unit(0.1, "cm"),
                               axis.text.x = element_text(face = "bold", color = "black", size = 10),
                               axis.text.y = element_text(face = "bold", color = "black", size = 10),
                               axis.title.y = element_text(color = "black", size = 10, face = "bold"),
                               panel.grid.major = element_blank(),
                               panel.grid.minor = element_blank(),
                               panel.background = element_blank())
   

ghi = Fig3 + coord_flip()   
 
   
# Data used - focal ant (infected) vs. corpse (extract)
########################################################
########################################################

ie = read.table("inf_extract.txt", h=T)

head(ie)
str(ie)
summary(ie)
 
# I releve the factor "Infection"
ie$Infection <- factor(ie$Infection, levels = c("I-U+c23", "I-I", "I-U"))   

colbox <- c("grey", "grey", "grey")
colline <- c("black", "black", "black")  

Fig4 =       ggplot(ie, aes(x=Infection, y=Aggr)) +    
            geom_segment(x=0, y=0.50, xend=4, yend=0.50, colour="lightgrey",size = 1.4, linetype="dotted")+
            geom_boxplot(     fill=colbox,
                              colour = colline, 
                              outlier.colour=NA, 
                              alpha = 0.7,
                              coef = 0, 
                              fatten = 3,
                              width=0.4) +               
            geom_point(       aes(fill=Infection, colour=Infection), size=4, shape=21, alpha = 0.5,
                              position=position_jitter(width=0.10, height=0)) +
            scale_color_manual(values=c("black", "black", "black"))+
            scale_fill_manual(values=c("#414141", "#414141", "#414141"))+
            labs(y = "", x = "") +
            scale_y_continuous(limits=c(0, 1)) +  #To set a particular limit y axis
            theme(             legend.position="none",
                               axis.line.y = element_line(color = "black", size = 0.6, linetype = "solid"),
                               axis.line.x = element_line(color = "black", size = 0.6, linetype = "solid"),
                               axis.ticks = element_line(color = "black", size = 1, linetype = "solid"),
                               axis.ticks.length = unit(0.1, "cm"),
                               axis.text.x = element_text(face = "bold", color = "black", size = 10),
                               axis.text.y = element_text(face = "bold", color = "black", size = 10),
                               axis.title.y = element_text(color = "black", size = 10, face = "bold"),
                               panel.grid.major = element_blank(),
                               panel.grid.minor = element_blank(),
                               panel.background = element_blank())
   

jkl = Fig4 + coord_flip() 


#Final plot
plot_grid(abc, def, ghi, jkl, ncol = 2, nrow = 2)

 
  
# Figure generation: Figure S1 and Figure S2 supplementary materials
# Packages needed
library(ggplot2)

# For Infected colonies
#data used from within colony aggressivity file name

infected=read.csv('infected.csv',sep=";",header=T)
attach(infected)
names(infected)
aggressivity=Adverse/Total
ggboxplot(infected, "Test", "aggressivity",
color = "Test", palette =c("#E7B800","#00AFBB", "#FC4E07"),
add = "jitter", shape = "Test", ylim=c(0,1), ylab="Aggression index", xlab="")
ggsave("Fig.S1.jpeg")
 
# For Uninfected colonies (untreated, washed dummies, CHC extract, corpse+n-C23, CHC extract+n-C23)
# data used from within colony aggressivity file name
  
uninfected=read.csv("uninfected.csv",header=TRUE, sep=";")
attach(uninfected)
names(uninfected)
aggru=Adverse/Total
ggboxplot(uninfected, "Test", "aggru",
color = "Test", palette =c("#E7B800","#00AFBB", "#FC4E07", "#C62828", "#F57C00"),
add = "jitter", shape = "Test", ylim=c(0,1), ylab="Aggression index", xlab="")
ggsave("Fig.S2.jpeg")


# Analyses for relative abundance (n-C23)

rel_ab <- read_excel("Ab_Rel.xlsx", sheet = "def")
groups1 <- as.factor(rel_ab$groups)
lm1 <-lm(C23 ~ groups1, data=rel_ab)
summary(glht(lm1, linfct = mcp(groups1 = c("C23 - inf  = 0", "C23 - uninf = 0"))))

# Behavioural data analyses: pairwise comparisons
# For the analyses, paiwise comparisons were used between the different treatments
# For this reason, for not repeating the same command lines 15 times, we provide the script for one comparison. The same script can be used for all the other comparisons
# lme4 package
# car package for function anova
# code= "be" means Fig2b,e

be=read.csv("be.csv",sep=';',header=T)
attach(be)
names(be)
aggrbe=cbind(Adverse,Total)
model1<- glmer(aggrbe~Dummy+(1|col),family="binomial", data=be)
model2<- glm(aggrbe~Dummy+ColCode2,family="binomial", data=be)
anova(model1,test="Chisq")
#if ColCode2 was not significant it was removed from the model
#if ColCode2 was significant the p-value was reported in the Results chapter

model3<- glm(aggrbe~Dummy,family="binomial", data=be)
summary(model2)
